# Supplementary material for: Crystal structure of 1,6-di­thia­cyclo­deca-cis-3,cis-8-diene (DTCDD)
Source: Acta Crystallogr Sect E Struct Rep Online. 2014 Oct 31;70(Pt 11):o1218. doi: 10.1107/S1600536814023319 (PMC4257335; doi:10.1107/S1600536814023319)
Supplement: Supplementary file 1 [file e-70-o1218-sup1.cif]

##############################################################################
#                                                                            #
# This CIF contains the data in a paper accepted for publication in          #
# Acta Crystallographica Section E. It conforms to the requirements of       #
# Notes for Authors for Acta Crystallographica Section E, and has been       #
# peer reviewed under the auspices of the IUCr Commission on Journals.       #
#                                                                            #
# Full details of the Crystallographic Information File format               #
# are given in the paper "The Crystallographic Information File (CIF):       #
# a New Standard Archive File for Crystallography" by S. R. Hall, F. H.      #
# Allen and I. D. Brown [Acta Cryst. (1991), A47, 655-685].                  #
#                                                                            #
# The current version of the core CIF dictionary is obtainable from          #
# ftp://ftp.iucr.org/pub/cif_core.dic.                                       #
#                                                                            #
# Software is freely available for graphical display of the structure(s)     #
# in this CIF. For information consult the CIF software page                 #
# http://www.iucr.org/resources/cif/software.                                #
#                                                                            #
# This file may be used for bona fide research purposes within the           #
# scientific community so long as proper attribution is given to the journal # 
# article from which it was obtained.                                        #
#                                                                            #
##############################################################################
data_I
_audit_creation_method     SHELXL-97
_chemical_name_systematic
;
1,6-Dithiacyclodeca-<i>cis</i>-3,<i>cis</i>-8-diene
;
_chemical_name_common     DTCDD
_chemical_formula_moiety     'C8 H12 S2'
_chemical_formula_sum     'C8 H12 S2'
_chemical_formula_iupac     'C8 H12 S2'
_chemical_formula_weight     172.31
_chemical_melting_point     ?
_symmetry_cell_setting     orthorhombic
_symmetry_space_group_name_H-M     'C m c a'
_symmetry_space_group_name_Hall     '-C 2bc 2'
loop_
    _symmetry_equiv_pos_as_xyz
    'x, y, z'
    '-x, -y+1/2, z+1/2'
    '-x, y+1/2, -z+1/2'
    'x, -y, -z'
    'x+1/2, y+1/2, z'
    '-x+1/2, -y+1, z+1/2'
    '-x+1/2, y+1, -z+1/2'
    'x+1/2, -y+1/2, -z'
    '-x, -y, -z'
    'x, y-1/2, -z-1/2'
    'x, -y-1/2, z-1/2'
    '-x, y, z'
    '-x+1/2, -y+1/2, -z'
    'x+1/2, y, -z-1/2'
    'x+1/2, -y, z-1/2'
    '-x+1/2, y+1/2, z'
_cell_length_a     13.5706(6)
_cell_length_b     7.5329(4)
_cell_length_c     8.4303(4)
_cell_angle_alpha     90.00
_cell_angle_beta     90.00
_cell_angle_gamma     90.00
_cell_volume     861.80(7)
_cell_formula_units_Z     4
_cell_measurement_reflns_used     100
_cell_measurement_theta_min     10.83
_cell_measurement_theta_max     22.18
_cell_measurement_temperature     293(2)
_exptl_crystal_description     'Parallelepiped'
_exptl_crystal_colour     'Colorless'
_exptl_crystal_size_max     0.43
_exptl_crystal_size_mid     0.40
_exptl_crystal_size_min     0.17
_exptl_crystal_density_diffrn     1.328
_exptl_crystal_density_meas     ?
_exptl_crystal_density_method     'not measured'
_exptl_crystal_F_000     368
_exptl_absorpt_coefficient_mu     0.540
_exptl_absorpt_correction_type     integration
_exptl_absorpt_process_details
;
(<i>XSHELL</i>; Bruker, 1999)
;
_exptl_absorpt_correction_T_min     0.676
_exptl_absorpt_correction_T_max     0.845
_exptl_special_details     ?
_diffrn_ambient_temperature     293(2)
_diffrn_radiation_type     MoK\a
_diffrn_radiation_wavelength     0.71073
_diffrn_radiation_source     'normal-focus sealed tube'
_diffrn_radiation_monochromator     'graphite'
_diffrn_measurement_device     'Bruker P4 diffractometer'
_diffrn_measurement_method     \q/2\q
_diffrn_detector_area_resol_mean     ?
_diffrn_reflns_number     707
_diffrn_reflns_av_R_equivalents     0.0273
_diffrn_reflns_av_sigmaI/netI     0.0297
_diffrn_reflns_theta_min     3.00
_diffrn_reflns_theta_max     27.48
_diffrn_reflns_theta_full     27.48
_diffrn_measured_fraction_theta_max     0.990
_diffrn_measured_fraction_theta_full     0.990
_diffrn_reflns_limit_h_min     -1
_diffrn_reflns_limit_h_max     17
_diffrn_reflns_limit_k_min     -1
_diffrn_reflns_limit_k_max     9
_diffrn_reflns_limit_l_min     -10
_diffrn_reflns_limit_l_max     1
_diffrn_standards_number     3
_diffrn_standards_interval_count     100
_diffrn_standards_interval_time     ?
_diffrn_standards_decay_%     1.0
loop_
    _diffrn_standard_refln_index_h
    _diffrn_standard_refln_index_k
    _diffrn_standard_refln_index_l
    0 0 -2
    -3 1 -1
    -2 2 0
_refine_special_details
;
Refinement of <i>F</i>^2^ against ALL reflections. The weighted <i>R</i>-factor,
<i>wR</i>, and goodness of fit, <i>S</i>, are based on <i>F</i>^2^,
conventional <i>R</i>-factors, <i>R</i>, are based on <i>F</i>, with <i>F</i>
set to zero for negative <i>F</i>^2^. The threshold expression of <i>F</i>^2^
> 2\s(<i>F</i>^2^) is used only for calculating <i>R</i>-factors(gt)
<i>etc</i>. and is not relevant to the choice of reflections for refinement.
<i>R</i>-factors based on <i>F</i>^2^ are statistically about twice as large
as those based on <i>F</i>, and <i>R</i>-factors based on ALL data will be
even larger.
;
_reflns_number_total     509
_reflns_number_gt     398
_reflns_threshold_expression     'I > 2\s(I)'
_refine_ls_structure_factor_coef     Fsqd
_refine_ls_matrix_type     full
_refine_ls_R_factor_all     0.0487
_refine_ls_R_factor_gt     0.0341
_refine_ls_wR_factor_gt     0.0848
_refine_ls_wR_factor_ref     0.0899
_refine_ls_goodness_of_fit_ref     1.073
_refine_ls_restrained_S_all     1.073
_refine_ls_number_reflns     509
_refine_ls_number_parameters     24
_refine_ls_number_restraints     0
_refine_ls_hydrogen_treatment     constr
_refine_ls_weighting_scheme     calc
_refine_ls_weighting_details
              'w=1/[\s^2^(Fo^2^)+(0.0314P)^2^+0.6276P] where P=(Fo^2^+2Fc^2^)/3'
_atom_sites_solution_hydrogens     difmap
_atom_sites_solution_primary     direct
_atom_sites_solution_secondary     difmap
_refine_ls_shift/su_max     0.000
_refine_ls_shift/su_mean     0.000
_refine_diff_density_max     0.193
_refine_diff_density_min     -0.220
_refine_ls_extinction_method     none
_refine_ls_extinction_coef     ?
_refine_ls_abs_structure_details     ?
_refine_ls_abs_structure_Flack     ?
_refine_ls_abs_structure_Rogers     ?
loop_
    _atom_type_symbol
    _atom_type_description
    _atom_type_scat_dispersion_real
    _atom_type_scat_dispersion_imag
    _atom_type_scat_source
    'C' 'C' 0.0033 0.0016
                         'International Tables Vol C Tables 4.2.6.8 and 6.1.1.4'
    'H' 'H' 0.0000 0.0000
                         'International Tables Vol C Tables 4.2.6.8 and 6.1.1.4'
    'S' 'S' 0.1246 0.1234
                         'International Tables Vol C Tables 4.2.6.8 and 6.1.1.4'
_computing_data_collection
;
XSCANS (Bruker, 1996)
;
_computing_cell_refinement
;
XSCANS  (Bruker, 1996)
;
_computing_data_reduction
;
XSCANS (Bruker, 1996)
;
_computing_structure_solution
;
SHELXS86 (Sheldrick, 2008)
;
_computing_structure_refinement
;
SHELXL97 (Sheldrick, 2008)
;
_computing_molecular_graphics
;
SHELXTL/PC (Sheldrick, 2008)
;
_computing_publication_material
;
SHELXTL/PC and SHELXL97  (Sheldrick, 2008)
;
loop_
    _atom_site_type_symbol
    _atom_site_label
    _atom_site_fract_x
    _atom_site_fract_y
    _atom_site_fract_z
    _atom_site_U_iso_or_equiv
    _atom_site_adp_type
    _atom_site_calc_flag
    _atom_site_refinement_flags
    _atom_site_occupancy
    _atom_site_symmetry_multiplicity
    _atom_site_disorder_assembly
    _atom_site_disorder_group
    S S1 0.30007(4) 0.5000 0.5000 0.0595(3) Uani d S 1 2 . .
    C C1 0.38479(12) 0.6100(3) 0.3650(2) 0.0431(5) Uani d . 1 1 . .
    H H1A 0.4246 0.5210 0.3119 0.052 Uiso calc R 1 1 . .
    H H1B 0.3472 0.6724 0.2846 0.052 Uiso calc R 1 1 . .
    C C2 0.45087(12) 0.7380(2) 0.4462(2) 0.0400(4) Uani d . 1 1 . .
    H H2 0.4204 0.8281 0.5034 0.048 Uiso calc R 1 1 . .
loop_
    _atom_site_aniso_label
    _atom_site_aniso_U_11
    _atom_site_aniso_U_22
    _atom_site_aniso_U_33
    _atom_site_aniso_U_12
    _atom_site_aniso_U_13
    _atom_site_aniso_U_23
    S1 0.0253(3) 0.0766(6) 0.0767(6) 0.000 0.000 0.0329(5)
    C1 0.0316(8) 0.0521(11) 0.0455(9) 0.0009(8) -0.0024(7) 0.0113(8)
    C2 0.0460(10) 0.0333(8) 0.0406(8) 0.0076(8) 0.0049(8) 0.0055(7)
_geom_special_details
;
All s.u.'s (except the s.u. in the dihedral angle between two l.s. planes) are
estimated using the full covariance matrix. The cell s.u.'s are taken into
account individually in the estimation of s.u.'s in distances, angles and
torsion angles; correlations between s.u.'s in cell parameters are only used
when they are defined by crystal symmetry. An approximate (isotropic)
treatment of cell s.u.'s is used for estimating s.u.'s involving l.s. planes.
;
loop_
    _geom_bond_atom_site_label_1
    _geom_bond_atom_site_label_2
    _geom_bond_site_symmetry_2
    _geom_bond_distance
    _geom_bond_publ_flag
    S1 C1 . 1.8177(18) ?
    S1 C1 4_566 1.8177(18) ?
    C1 C2 . 1.484(3) ?
    C1 H1A . 0.9700 ?
    C1 H1B . 0.9700 ?
    C2 C2 12_655 1.333(3) ?
    C2 H2 . 0.9300 ?
loop_
    _geom_angle_atom_site_label_1
    _geom_angle_atom_site_label_2
    _geom_angle_atom_site_label_3
    _geom_angle_site_symmetry_1
    _geom_angle_site_symmetry_3
    _geom_angle
    _geom_angle_publ_flag
    C1 S1 C1 . 4_566 101.52(11) ?
    C2 C1 S1 . . 112.93(13) ?
    C2 C1 H1A . . 109.0 ?
    S1 C1 H1A . . 109.0 ?
    C2 C1 H1B . . 109.0 ?
    S1 C1 H1B . . 109.0 ?
    H1A C1 H1B . . 107.8 ?
    C2 C2 C1 12_655 . 127.18(9) ?
    C2 C2 H2 12_655 . 116.4 ?
    C1 C2 H2 . . 116.4 ?
loop_
    _geom_torsion_atom_site_label_1
    _geom_torsion_atom_site_label_2
    _geom_torsion_atom_site_label_3
    _geom_torsion_atom_site_label_4
    _geom_torsion_site_symmetry_1
    _geom_torsion_site_symmetry_2
    _geom_torsion_site_symmetry_3
    _geom_torsion_site_symmetry_4
    _geom_torsion
    _geom_torsion_publ_flag
    C1 S1 C1 C2 4_566 . . . -59.88(11) n
    S1 C1 C2 C2 . . . 12_655 122.76(9) n
_iucr_refine_instructions_details
;
TITL mfo02b in Cmca    BEST LATTS!!
CELL 0.71073  13.5706   7.5329   8.4303  90.00  90.00  90.00
ZERR    4.00   0.0006   0.0004   0.0004   0.00   0.00   0.00
LATT  7
SYMM -X, .5-Y, .5+Z
SYMM -X, .5+Y, .5-Z
SYMM X, -Y, -Z
SFAC C H S
UNIT 32 48 8
MERG 2
OMIT 9 7 4
OMIT 2 4 5
OMIT 15 3 4
OMIT 4 8 3
L.S. 10
BOND 0.5
CONF
BOND $H
ACTA
FMAP 2
PLAN 3
REM WGHT    0.200000
REM WGHT    0.031900    0.701300
REM WGHT    0.025400    0.761200
REM  mfo02b in Cmca    BEST LATTS
REM R1 =  0.0340 for    398 Fo > 4sig(Fo)  and  0.0504 for all    513 data
REM     25 parameters refined using      0 restraints
REM WGHT    0.025100    0.767200
REM WGHT    0.025100    0.767200
REM WGHT    0.030700    0.637600
REM WGHT    0.031200    0.629800
REM WGHT    0.031400    0.626900
REM WGHT    0.031400    0.627600
REM WGHT    0.031400    0.627600
WGHT    0.031400    0.627600
FVAR       0.45220
S1    3    0.300066    0.500000    0.500000    10.50000    0.02526    0.07658 =
         0.07671    0.03295    0.00000    0.00000
C1    1    0.384790    0.610012    0.365003    11.00000    0.03163    0.05210 =
         0.04552    0.01130   -0.00243    0.00095
AFIX  23
H1A   2    0.424555    0.521007    0.311932    11.00000   -1.20000
H1B   2    0.347176    0.672418    0.284608    11.00000   -1.20000
AFIX   0
C2    1    0.450872    0.737969    0.446208    11.00000    0.04603    0.03333 =
         0.04059    0.00550    0.00494    0.00757
AFIX  43
H2    2    0.420391    0.828120    0.503420    11.00000   -1.20000
HKLF 4
REM  mfo02 in Cmca    BEST LATTS
REM R1 =  0.0341 for    398 Fo > 4sig(Fo)  and  0.0487 for all    509 data
REM     24 parameters refined using      0 restraints
END
WGHT      0.0316      0.6276
REM Highest difference peak  0.193,  deepest hole -0.220,  1-sigma level  0.042
Q1    1   0.3273  0.4238  0.4420  11.00000  0.05    0.19
Q2    1   0.3330  0.5580  0.4148  11.00000  0.05    0.17
Q3    1   0.3012  0.3934  0.3714  11.00000  0.05    0.14
;
data_global
_journal_date_recd_electronic     2014-09-20
_journal_date_accepted     2014-10-22
_journal_name_full     'Acta Crystallographica, Section E'
_journal_year     2014
_journal_volume     70
_journal_issue     11
_journal_page_first     o1218
_journal_page_last     o1218
_journal_paper_category     HO
_journal_paper_doi     10.1107/S1600536814023319
_journal_coeditor_code     HB7285
_publ_contact_author
;
      Dr. Russell G. Baughman
      Department of Chemistry
      Truman State University
      Kirksville, MO 63501-0828
      USA
;
_publ_contact_author_email     baughman@truman.edu
_publ_contact_author_fax     '660 785 4045'
_publ_contact_author_phone     '660 785 4627'
_publ_section_title
;
Crystal structure of 1,6-dithiacyclodeca-<i>cis</i>-3,<i>cis</i>-8-diene
(DTCDD)
;
loop_
    _publ_author_name
    _publ_author_address
    'Baughman, Russell G.'
;     Department of Chemistry
      Truman State University
      Kirksville, MO 63501-4221
      USA
;
    'Delanty, Molly C.'
;     Department of Chemistry
      Truman State University
      Kirksville, MO 63501-4221
      USA
;
    'Ortwerth, Michael F.'
;     Department of Chemistry
      Truman State University
      Kirksville, MO 63501-4221
      USA
      Office of Special Medical Programs
      Food and Drug Administration
      Silver Spring, MD 20993-0002
      USA
;
_publ_section_synopsis
;
The structure of a sulfur-containing diene heterocycle is reported and compared
to a Cl derivative and an Hg-ligated species already reported. Differences are
noted among some key distances and angles.
;
