# Supplementary material for: Crystal structure of 1,6-di­thia­cyclo­deca-cis-3,cis-8-diene (DTCDD)
Source: Acta Crystallogr Sect E Struct Rep Online. 2014 Oct 31;70(Pt 11):o1218. doi: 10.1107/S1600536814023319 (PMC4257335; doi:10.1107/S1600536814023319)
Supplement: Supplementary file 2 [file e-70-o1218-Isup2.hkl]

# 
# h,k,l, Fc-squared, Fo-squared, sigma(Fo-squared) and status flag 
# 
data_I
_shelx_title ' mfo02b in Cmca    BEST LATTS' 
_shelx_refln_list_code          4 
_shelx_F_calc_maximum      141.59 
_exptl_crystal_F_000       368.00 
_reflns_d_resolution_high  0.7701 
 
loop_ 
 _symmetry_equiv_pos_as_xyz 
 'x, y, z' 
 '-x, -y+1/2, z+1/2' 
 '-x, y+1/2, -z+1/2' 
 'x, -y, -z' 
 'x+1/2, y+1/2, z' 
 '-x+1/2, -y+1, z+1/2' 
 '-x+1/2, y+1, -z+1/2' 
 'x+1/2, -y+1/2, -z' 
 '-x, -y, -z' 
 'x, y-1/2, -z-1/2' 
 'x, -y-1/2, z-1/2' 
 '-x, y, z' 
 '-x+1/2, -y+1/2, -z' 
 'x+1/2, y, -z-1/2' 
 'x+1/2, -y, z-1/2' 
 '-x+1/2, y+1/2, z' 
 
_cell_length_a    13.5706 
_cell_length_b     7.5329 
_cell_length_c     8.4303 
_cell_angle_alpha  90.000 
_cell_angle_beta   90.000 
_cell_angle_gamma  90.000 
 
_shelx_F_squared_multiplier     1.000 
 
loop_ 
 _refln_index_h 
 _refln_index_k 
 _refln_index_l 
 _refln_F_squared_calc 
 _refln_F_squared_meas 
 _refln_F_squared_sigma 
 _refln_observed_status 
   2   0   0       19.77       73.70      3.57 o 
   4   0   0      814.90      851.69     32.23 o 
   6   0   0      147.95      165.63      8.26 o 
   8   0   0     2475.25     2598.55     68.71 o 
  10   0   0     1820.25     1933.18     51.49 o 
  12   0   0     3147.28     2945.67     49.29 o 
  14   0   0        8.88       24.30      5.28 o 
  16   0   0      233.95      249.84     10.37 o 
   0   2   0     1373.67     1356.17     33.74 o 
   2   2   0    14048.07    13689.68    105.53 o 
   4   2   0        0.65        2.10      3.18 o 
   6   2   0      540.71      487.61     19.81 o 
   8   2   0      404.21      429.12     18.53 o 
  10   2   0     4268.21     4373.58     72.87 o 
  12   2   0      416.91      374.01     13.35 o 
  14   2   0      118.57      103.67      6.06 o 
  16   2   0       50.08       49.49      7.53 o 
   0   4   0     3110.23     2886.49     69.88 o 
   2   4   0      202.14      167.64      7.97 o 
   4   4   0     2481.86     2527.94     61.72 o 
   6   4   0      159.04      161.72      6.31 o 
   8   4   0     3449.66     3274.88     60.00 o 
  10   4   0       64.90       70.03      6.11 o 
  12   4   0      428.86      448.20     16.77 o 
  14   4   0       94.78       98.54      8.56 o 
  16   4   0        4.72       -1.96      8.17 o 
   0   6   0        2.28        4.69      4.94 o 
   2   6   0     1179.92     1201.40     34.53 o 
   4   6   0       49.54       49.93      5.87 o 
   6   6   0      129.28      107.83      6.21 o 
   8   6   0      153.15      148.08      6.75 o 
  10   6   0      498.21      542.58     15.11 o 
  12   6   0        0.18        2.98      7.29 o 
   0   8   0      667.91      635.05     16.77 o 
   2   8   0        1.39        8.02      4.65 o 
   4   8   0        2.00       -2.20      4.74 o 
   6   8   0        0.73        3.86      6.41 o 
   8   8   0       53.99       60.15      8.02 o 
  10   8   0       10.86       18.44      8.17 o 
   1   1   1     4788.13     4731.19     67.96 o 
   3   1   1     9183.71     9719.67    154.47 o 
   5   1   1     3273.35     3468.08     34.40 o 
   7   1   1     2156.70     2116.06     35.41 o 
   9   1   1      717.92      689.26     14.07 o 
  11   1   1      121.55      152.68      3.55 o 
  13   1   1     1312.44     1293.68     14.12 o 
  15   1   1      747.51      708.51      7.54 o 
  17   1   1      155.16      144.02      5.65 o 
   0   2   1     3458.72     3368.23     42.86 o 
   2   2   1       94.20       88.29      3.94 o 
   4   2   1     1599.94     1724.58     88.64 o 
   6   2   1       88.35       94.52      4.03 o 
   8   2   1      313.31      287.10      8.82 o 
  10   2   1       23.07       26.29      4.35 o 
  12   2   1       53.17       55.28      4.10 o 
  14   2   1       47.77       47.06      4.11 o 
  16   2   1       13.19        8.88      5.13 o 
   1   3   1       58.35       46.76      1.73 o 
   3   3   1     2071.68     2036.17     38.45 o 
   5   3   1     3739.20     3574.75     69.22 o 
   7   3   1     1691.10     1587.14     46.07 o 
   9   3   1       90.05       99.39      4.83 o 
  11   3   1      208.51      201.17      6.04 o 
  13   3   1      283.27      276.19      6.76 o 
  15   3   1      465.31      456.95      9.16 o 
   0   4   1        0.44       -3.77      3.77 o 
   2   4   1       13.97       16.89      3.96 o 
   4   4   1       57.88       75.22      3.35 o 
   6   4   1       24.02       20.62      3.52 o 
   8   4   1       69.64       81.05      4.50 o 
  10   4   1        5.98        6.17      3.91 o 
  12   4   1        0.18       -3.51      4.74 o 
  14   4   1        7.12        7.21      5.31 o 
  16   4   1        0.27        2.58      5.76 o 
   1   5   1       68.45       70.00      2.52 o 
   3   5   1      243.99      209.37      6.54 o 
   5   5   1     1632.02     1602.56     30.57 o 
   7   5   1      887.25      882.49     20.79 o 
   9   5   1       33.95       23.89      5.01 o 
  11   5   1       14.28       14.43      9.49 o 
  13   5   1       78.56       87.43     10.86 o 
  15   5   1      214.54      215.33      9.02 o 
   0   6   1       67.76       70.97      5.89 o 
   2   6   1       16.17       20.78      5.43 o 
   4   6   1       63.29       60.88      4.21 o 
   6   6   1        0.35        0.09      3.54 o 
   8   6   1       42.89       33.58      4.03 o 
  10   6   1       51.50       49.40      3.94 o 
  12   6   1       17.01       28.96      8.68 o 
   1   7   1        1.04       -0.52      2.47 o 
   3   7   1      278.56      272.60     10.25 o 
   5   7   1      200.02      191.92      5.37 o 
   7   7   1       35.63       53.46      6.53 o 
   9   7   1       82.89       88.52      5.87 o 
  11   7   1       38.16       21.13      5.86 o 
   0   8   1       62.86       65.96      3.92 o 
   2   8   1        1.17       -2.53      6.68 o 
   4   8   1        7.49       14.36      4.77 o 
   6   8   1        3.18        6.92      4.60 o 
   8   8   1        0.12        3.92      5.03 o 
  10   8   1        1.61        0.72      5.68 o 
   1   9   1      100.42       88.33      4.26 o 
   3   9   1       14.29       24.52      5.62 o 
   5   9   1        2.33       -5.16      5.39 o 
   0   0   2    20048.71    19951.16    110.96 o 
   2   0   2      909.32      935.41     28.56 o 
   4   0   2     2443.73     2521.58     52.86 o 
   6   0   2       86.12      104.02      4.89 o 
   8   0   2     4137.03     4125.94     78.98 o 
  10   0   2      964.00      861.96     35.31 o 
  12   0   2     1422.94     1386.25     32.52 o 
  14   0   2       51.82       48.22      5.53 o 
  16   0   2       63.47       87.83      7.92 o 
   1   1   2     5336.41     5402.08     73.21 o 
   3   1   2        0.04       -0.78      3.18 o 
   5   1   2      748.75      730.30     19.77 o 
   7   1   2        0.74        3.65      2.65 o 
   9   1   2        0.80        1.57      3.31 o 
  11   1   2      124.57      114.13      4.68 o 
  13   1   2      141.58      138.74      4.73 o 
  15   1   2        4.67       -0.18      4.55 o 
  17   1   2       58.69       56.70      6.05 o 
   0   2   2      647.03      642.78     21.62 o 
   2   2   2    10255.73    10444.34    108.08 o 
   4   2   2      134.04      149.40      5.28 o 
   6   2   2      999.48     1112.15     46.80 o 
   8   2   2      546.43      551.82     21.86 o 
  10   2   2     2656.27     2614.94     53.50 o 
  12   2   2      333.13      314.74     11.54 o 
  14   2   2      125.16       95.51      6.41 o 
  16   2   2       28.90       38.58      7.63 o 
   1   3   2        0.21       -0.57      2.83 o 
   3   3   2      650.48      765.38     37.51 o 
   5   3   2      917.76     1020.36     49.00 o 
   7   3   2      363.35      360.46     14.62 o 
   9   3   2      611.97      671.09     31.25 o 
  11   3   2       27.20       24.70      6.02 o 
  13   3   2       15.83       13.64      5.38 o 
  15   3   2       10.28        3.47      7.58 o 
   0   4   2     4886.88     4965.31     92.96 o 
   2   4   2      343.31      337.53     14.82 o 
   4   4   2      317.01      357.68     15.75 o 
   6   4   2       82.97       88.76      6.31 o 
   8   4   2     1126.72     1085.35     36.82 o 
  10   4   2      317.23      322.03     11.98 o 
  12   4   2      686.48      709.83     18.73 o 
  14   4   2        4.06        0.00      7.58 o 
   1   5   2       48.02       46.95      3.91 o 
   3   5   2      294.23      279.43     12.18 o 
   5   5   2        1.02       11.64      5.28 o 
   7   5   2       10.47       15.55      5.53 o 
   9   5   2      153.42      133.55      7.29 o 
  11   5   2       44.90       57.22      6.16 o 
  13   5   2        5.17        2.20      7.68 o 
   0   6   2      114.97      118.59      6.99 o 
   2   6   2      785.22      786.70     29.00 o 
   4   6   2        0.42       -1.27      5.43 o 
   6   6   2       44.03       38.83      5.48 o 
   8   6   2       42.42       43.13      5.77 o 
  10   6   2      533.83      569.28     15.16 o 
  12   6   2       32.14       49.25      8.80 o 
   1   7   2      262.35      263.60      7.24 o 
   3   7   2       18.36       18.09      5.33 o 
   5   7   2       15.31       24.01      5.23 o 
   7   7   2        7.22        1.71      5.04 o 
   9   7   2       14.51       13.99      7.19 o 
  11   7   2       14.14       13.06      8.51 o 
   0   8   2      291.60      280.70     11.79 o 
   2   8   2        2.61        3.28      4.89 o 
   4   8   2       31.75       40.15      5.13 o 
   6   8   2        3.85       -1.71      6.99 o 
   8   8   2       92.93       95.65      9.24 o 
   1   9   2       10.85        4.69      8.73 o 
   3   9   2       19.22       18.78      7.68 o 
   5   9   2        1.63        0.00      8.17 o 
   1   1   3      136.91      129.94      5.19 o 
   3   1   3     1362.54     1321.30     47.66 o 
   5   1   3     7108.91     6978.22     75.14 o 
   7   1   3     1915.62     1842.24     57.41 o 
   9   1   3        0.04        3.32      3.49 o 
  11   1   3      120.02      115.65      4.54 o 
  13   1   3      248.39      250.04      6.50 o 
  15   1   3      562.73      554.16      9.66 o 
   0   2   3      327.10      346.48     14.82 o 
   2   2   3      209.15      241.19     10.12 o 
   4   2   3      316.69      346.53     14.62 o 
   6   2   3      117.97      121.62      6.60 o 
   8   2   3      151.76      137.42      6.60 o 
  10   2   3        0.13       -1.91      5.77 o 
  12   2   3       18.13       16.63      5.43 o 
  14   2   3       28.19       25.04      5.13 o 
  16   2   3        8.21       -4.16      7.92 o 
   1   3   3      581.40      622.73     16.78 o 
   3   3   3     2431.00     2360.84     63.62 o 
   5   3   3     1217.89     1170.74     43.13 o 
   7   3   3      676.56      741.47     33.94 o 
   9   3   3      309.21      308.82     13.99 o 
  11   3   3       89.80       89.49      6.55 o 
  13   3   3      478.50      479.74     13.99 o 
  15   3   3      290.06      279.14     11.69 o 
   0   4   3      148.09      197.67      9.05 o 
   2   4   3        0.92        2.35      5.48 o 
   4   4   3       65.85       61.72      5.87 o 
   6   4   3        0.93        4.50      6.02 o 
   8   4   3      151.26      146.46      7.82 o 
  10   4   3        4.15        5.53      5.72 o 
  12   4   3       18.90        9.58      5.72 o 
  14   4   3        4.54       -2.89      7.78 o 
   1   5   3      426.66      447.35     12.41 o 
   3   5   3      815.07      765.43     34.38 o 
   5   5   3      239.75      271.26     10.95 o 
   7   5   3      256.14      278.55     11.05 o 
   9   5   3      189.55      208.52      8.26 o 
  11   5   3        9.32        1.81      5.77 o 
  13   5   3      345.49      384.13     13.25 o 
   0   6   3       65.06       67.98      6.41 o 
   2   6   3      103.06       81.91      6.75 o 
   4   6   3       33.84       25.92      5.77 o 
   6   6   3        5.86       -3.08      5.38 o 
   8   6   3       20.15       15.36      5.57 o 
  10   6   3      121.67      118.15      9.49 o 
  12   6   3       17.72       20.29      8.46 o 
   1   7   3        0.70       -2.90      6.24 o 
   3   7   3      151.71      139.42      7.14 o 
   5   7   3      183.30      166.56      7.09 o 
   7   7   3       52.35       83.97      5.57 o 
   9   7   3       24.67       19.66      8.61 o 
  11   7   3       14.59       20.34      9.10 o 
   0   8   3      147.22      139.86      6.55 o 
   2   8   3        1.60        2.54      4.79 o 
   6   8   3        2.38        8.12      7.19 o 
   8   8   3       24.02       10.81      8.61 o 
   1   9   3        0.88       -1.63      5.48 o 
   3   9   3        0.94       -0.64      8.02 o 
   0   0   4     1484.44     1485.03     47.53 o 
   2   0   4     1710.09     1639.86     50.57 o 
   4   0   4     2130.77     2178.38     59.66 o 
   6   0   4      460.55      435.33     17.61 o 
   8   0   4     2911.04     2868.79     56.29 o 
  10   0   4      408.97      390.25     13.89 o 
  12   0   4      198.21      222.65      8.41 o 
  14   0   4      182.01      184.56      6.36 o 
  16   0   4        0.31        5.18      7.82 o 
   1   1   4      760.92      811.36     20.46 o 
   3   1   4      847.81      877.09     28.16 o 
   5   1   4        0.54       -2.58      2.58 o 
   7   1   4      125.20      132.08      5.17 o 
   9   1   4      329.23      316.23      8.76 o 
  11   1   4      160.65      162.93     12.52 o 
  13   1   4        8.39       10.61      5.89 o 
  15   1   4        2.24       -2.85      5.03 o 
   0   2   4     1056.68     1188.19     47.34 o 
   2   2   4     2180.88     2072.50     58.54 o 
   4   2   4      299.61      287.84     12.76 o 
   6   2   4      219.60      202.56      9.49 o 
   8   2   4      789.89      783.33     31.05 o 
  10   2   4      983.68      972.04     27.73 o 
  12   2   4      261.40      262.36      9.34 o 
  14   2   4       68.57       70.37      8.36 o 
  16   2   4       19.79       15.31      8.46 o 
   1   3   4     1250.78     1355.30     33.79 o 
   3   3   4       19.36       32.08      4.84 o 
   5   3   4       13.32       18.29      4.79 o 
   7   3   4      233.41      227.45      9.54 o 
   9   3   4       49.38       54.77      6.06 o 
  11   3   4       69.79       70.22      6.36 o 
  13   3   4      129.47      150.72      8.90 o 
   0   4   4     3148.86     3339.43     70.18 o 
   2   4   4      391.64      417.04     17.90 o 
   4   4   4       20.71       26.11      5.43 o 
   6   4   4        9.34        3.47      5.48 o 
   8   4   4      109.88      119.86      6.55 o 
  10   4   4      614.11      641.36     19.66 o 
  12   4   4      518.25      531.43     13.99 o 
  14   4   4        4.50       -8.56      8.56 o 
   1   5   4      159.64      180.22      6.71 o 
   3   5   4      295.37      310.04     12.76 o 
   5   5   4       48.72       37.02      5.87 o 
   7   5   4        0.05        0.88      5.33 o 
   9   5   4      142.69      145.98      7.38 o 
  11   5   4       91.11      112.48      9.63 o 
  13   5   4        0.02       -5.92      8.36 o 
   0   6   4      481.29      492.31     23.33 o 
   2   6   4      272.46      279.58     11.00 o 
   4   6   4        4.35        4.06      6.16 o 
   6   6   4       11.03       10.42      5.57 o 
   8   6   4       37.07       27.58      6.06 o 
  10   6   4      249.44      269.36     11.93 o 
  12   6   4       77.45       68.66     10.12 o 
   1   7   4      113.70      117.03      5.03 o 
   3   7   4        4.49       16.19      5.62 o 
   5   7   4       70.63       78.10      6.06 o 
   7   7   4       76.66       79.81      8.07 o 
   0   8   4       29.37       44.60      7.92 o 
   2   8   4       27.65       35.60      7.87 o 
   4   8   4       61.96       66.65      9.14 o 
   6   8   4       13.00       16.92      7.97 o 
   1   9   4       28.61       34.90      9.05 o 
   1   1   5       56.46       52.93      2.06 o 
   3   1   5      800.75      740.93     25.38 o 
   5   1   5     1786.69     1678.95     49.71 o 
   7   1   5      800.94      828.21     22.01 o 
   9   1   5       11.43       14.74      3.56 o 
  11   1   5       70.77       71.06      4.77 o 
  13   1   5      143.75      157.77      4.23 o 
  15   1   5      235.33      237.26      7.99 o 
   0   2   5      604.47      612.51     21.57 o 
   2   2   5       34.45       36.97      4.55 o 
   4   2   5      266.50      272.24     12.13 o 
   8   2   5       93.77       98.05      6.11 o 
  10   2   5      187.02      172.53      7.82 o 
  12   2   5       84.70       74.72      5.72 o 
  14   2   5       24.63       42.30      7.87 o 
   1   3   5      361.09      370.57     10.86 o 
   3   3   5      664.07      621.46     29.59 o 
   5   3   5      465.96      413.38     16.14 o 
   7   3   5      518.89      541.84     23.77 o 
   9   3   5       94.74       94.48      6.60 o 
  11   3   5       30.59       26.75      5.53 o 
  13   3   5      231.50      224.37     10.51 o 
   0   4   5      566.54      517.15     18.97 o 
   4   4   5        6.10        1.61      5.43 o 
   6   4   5        1.30        4.25      4.84 o 
   8   4   5       32.82       32.57      5.43 o 
  10   4   5       33.74       33.55      5.67 o 
  12   4   5       68.41       71.01      8.22 o 
   1   5   5       76.92       78.98      4.75 o 
   3   5   5      421.18      416.75     13.99 o 
   5   5   5      224.50      231.60      8.90 o 
   7   5   5      112.67      123.09      6.36 o 
   9   5   5       77.93       92.92      6.02 o 
  11   5   5       15.28       16.43      8.17 o 
   0   6   5       21.28       17.65      6.16 o 
   2   6   5      142.04      138.59      7.63 o 
   4   6   5       63.85       64.55      6.55 o 
   6   6   5       45.53       48.17      5.57 o 
   8   6   5       40.10       46.80      7.87 o 
  10   6   5       35.79       43.91      9.24 o 
   1   7   5       12.66       11.14      4.18 o 
   3   7   5       42.63       58.34      6.11 o 
   5   7   5      128.44      122.26     10.27 o 
   7   7   5       76.36       72.43      9.98 o 
   9   7   5        0.06       -4.01      9.58 o 
   0   8   5       32.85       43.91      8.66 o 
   2   8   5        0.40        2.40      8.36 o 
   4   8   5       37.02       32.76      9.54 o 
   6   8   5        0.40        8.12      9.34 o 
   0   0   6     1061.32      950.33     36.19 o 
   2   0   6      847.33      852.96     34.82 o 
   4   0   6        0.85        2.35      4.65 o 
   6   0   6       35.76       35.50      5.28 o 
   8   0   6      102.97      101.67      5.87 o 
  10   0   6      793.99      838.29     20.15 o 
  12   0   6      160.52      180.79      6.21 o 
  14   0   6        4.35       -3.57      7.48 o 
   1   1   6       85.45       82.36      2.59 o 
   3   1   6      377.17      365.66      9.80 o 
   5   1   6       51.45       63.07      3.69 o 
   7   1   6       51.66       54.35      7.14 o 
   9   1   6      351.63      347.66     11.54 o 
  11   1   6       69.79       75.28      7.04 o 
  13   1   6        6.05        4.96      7.12 o 
   0   2   6     1624.32     1465.96     42.40 o 
   2   2   6      227.62      223.09     10.27 o 
   4   2   6       55.61       84.02      5.82 o 
   6   2   6       16.12        6.75      5.18 o 
   8   2   6      417.51      411.03     17.36 o 
  10   2   6      211.43      236.01      8.17 o 
  12   2   6      244.05      264.81     10.51 o 
  14   2   6        6.76        3.96      8.26 o 
   1   3   6      765.98      740.69     20.88 o 
   3   3   6       22.59       29.98      5.33 o 
   5   3   6        1.53       -5.18      5.18 o 
   7   3   6       58.88       55.75      5.62 o 
   9   3   6        2.70        0.20      4.79 o 
  11   3   6       45.43       41.23      7.29 o 
  13   3   6      178.57      190.92     10.86 o 
   0   4   6      111.97      109.10      6.46 o 
   2   4   6      481.79      487.22     21.81 o 
   4   4   6       60.68       61.13      5.82 o 
   6   4   6       78.56       52.67      5.77 o 
   8   4   6      133.49      120.35      6.55 o 
  10   4   6      234.12      239.82     10.37 o 
  12   4   6       35.18       39.17      8.31 o 
   1   5   6      130.39      136.74     10.86 o 
   3   5   6      150.44      150.72      6.75 o 
   5   5   6      118.48      108.66      6.36 o 
   7   5   6        4.86        8.22      4.79 o 
   9   5   6       31.67       28.71      7.68 o 
  11   5   6       55.29       55.31      9.44 o 
   0   6   6      187.00      192.19      7.78 o 
   2   6   6       47.86       54.82      6.16 o 
   4   6   6       59.17       63.62      5.92 o 
   6   6   6        8.72       17.26      7.24 o 
   8   6   6      161.36      136.19      9.44 o 
  10   6   6       22.50       23.62      8.61 o 
   1   7   6       19.59       25.42      5.84 o 
   3   7   6       10.68       13.74      8.12 o 
   5   7   6      128.14      123.97     10.32 o 
   7   7   6       78.46       86.90      9.29 o 
   0   8   6       19.15       17.51      9.58 o 
   2   8   6       44.34       33.45     10.47 o 
   1   1   7      167.36      182.66      4.06 o 
   3   1   7      539.31      522.85     15.39 o 
   5   1   7      121.25      118.66      4.27 o 
   7   1   7      102.94      118.12      4.22 o 
   9   1   7      173.87      189.83      6.92 o 
  11   1   7       14.78       12.65      7.51 o 
  13   1   7      197.27      189.54      8.34 o 
   0   2   7       86.33       75.41      5.92 o 
   2   2   7       26.27       30.17      4.89 o 
   4   2   7       10.06        2.35      4.89 o 
   6   2   7        1.06       -0.29      4.84 o 
   8   2   7        0.82        3.37      4.74 o 
  10   2   7       33.39       37.41      6.94 o 
  12   2   7       20.12       17.02      7.38 o 
   1   3   7       29.45       26.40      3.65 o 
   3   3   7      110.27      103.23      6.06 o 
   5   3   7      393.72      402.96     16.19 o 
   7   3   7      217.23      223.34      7.97 o 
   9   3   7        3.23       -1.76      4.55 o 
  11   3   7        5.57       11.15      7.14 o 
   0   4   7       83.99       92.43      5.97 o 
   2   4   7       26.84       27.24      5.43 o 
   4   4   7        9.91        9.24      4.94 o 
   6   4   7        3.41        3.47      4.89 o 
   8   4   7       41.12       43.03      7.04 o 
  10   4   7       14.82       13.35      7.73 o 
   1   5   7       43.50       40.84      3.91 o 
   3   5   7       49.03       47.78      5.57 o 
   5   5   7      356.39      341.78     11.39 o 
   7   5   7       71.23       71.06      8.31 o 
   9   5   7        0.20        2.98      7.58 o 
   0   6   7        2.10       -3.67      7.34 o 
   2   6   7       55.93       60.10      8.22 o 
   4   6   7       20.54       10.37      7.58 o 
   6   6   7       12.91       17.07      7.58 o 
   8   6   7       25.46       29.93      8.26 o 
   1   7   7       31.93       26.46      6.28 o 
   3   7   7       14.54       19.56      8.22 o 
   0   0   8      183.74      188.23      6.70 o 
   2   0   8      413.56      415.63     16.33 o 
   4   0   8       77.70       65.38      5.28 o 
   6   0   8       15.00       10.71      4.50 o 
   8   0   8       20.95       25.14      4.45 o 
  10   0   8      419.94      433.13     11.98 o 
  12   0   8       47.44       75.90      8.22 o 
   1   1   8       44.33       47.43      2.55 o 
   3   1   8       18.74       16.76      4.18 o 
   5   1   8       15.70       14.33      6.38 o 
   7   1   8        0.13        0.04      3.13 o 
   9   1   8        1.01       -4.48      4.48 o 
  11   1   8       10.12        7.43      5.12 o 
   0   2   8      654.85      650.36     19.41 o 
   2   2   8        7.00        4.69      4.99 o 
   4   2   8       39.32       31.59      5.43 o 
   6   2   8        1.71        4.40      4.60 o 
   8   2   8      187.03      173.26      9.10 o 
  10   2   8       11.03        8.31      7.19 o 
   1   3   8        7.66       13.42      3.35 o 
   3   3   8        1.74        7.04      4.55 o 
   5   3   8      100.57      104.46      5.67 o 
   7   3   8       41.71       39.46      7.09 o 
   9   3   8       23.31       30.86      7.58 o 
   0   4   8       34.04       30.03      5.09 o 
   2   4   8      291.78      252.19     11.49 o 
   4   4   8       57.13       58.19      5.38 o 
   6   4   8       58.75       48.36      7.68 o 
   8   4   8       48.19       46.75      8.02 o 
   1   5   8        6.21        5.88      5.99 o 
   3   5   8       47.61       51.01      7.92 o 
   5   5   8       30.59       29.64      7.78 o 
   7   5   8       11.15       17.31      7.73 o 
   0   6   8      135.75      127.15      9.68 o 
   2   6   8        1.27       -4.45      7.48 o 
   4   6   8       34.75       41.18      8.90 o 
   1   1   9        8.22        9.01      2.27 o 
   3   1   9       79.16       80.97      4.79 o 
   5   1   9       67.20       76.62      4.83 o 
   7   1   9       25.47       29.02      4.85 o 
   9   1   9       11.37       18.45      8.41 o 
   0   2   9       19.40       12.27      4.89 o 
   2   2   9       10.95       14.77      4.60 o 
   4   2   9       70.23       56.09      7.38 o 
   6   2   9       11.40       19.07      6.65 o 
   8   2   9       60.63       72.52      8.02 o 
   1   3   9        9.86        3.28      4.46 o 
   3   3   9       17.56       18.29      6.75 o 
   5   3   9       80.03       80.45      8.07 o 
   7   3   9       61.56       45.28      8.12 o 
   0   4   9        1.83        3.03      6.75 o 
   2   4   9       20.77       24.35      7.38 o 
   4   4   9       14.67       15.65      7.43 o 
   6   4   9        4.91        2.35      7.53 o 
   1   5   9        1.32       -1.62      5.32 o 
   3   5   9       37.86       34.67      7.92 o 
   0   0  10       27.52       32.67      6.31 o 
   2   0  10      132.69      136.59      8.41 o 
   4   0  10        7.64       12.86      6.55 o 
   6   0  10       20.79       29.49      7.14 o 
   1   1  10        0.56       -1.54      3.80 o 
   3   1  10        4.17        4.17      4.49 o 
   5   1  10       12.29       14.96      9.36 o 
   0   2  10      136.61      131.65      8.70 o 
   2   2  10        1.15       -3.67      6.94 o 
   4   2  10       28.70       26.55      7.38 o 
   6   2  10        0.24        7.48      7.38 o 
   1   3  10       10.49       18.15      4.91 o 
   3   3  10        0.63        9.68      7.09 o 
                                                 
